# Supplementary material for: Long non-coding RNA BCAR4 aggravated proliferation and migration in esophageal squamous cell carcinoma by negatively regulating p53/p21 signaling pathway
Source: Bioengineered. 2021 Feb 19;12(1):682–96. doi: 10.1080/21655979.2021.1887645 (PMC8291806; doi:10.1080/21655979.2021.1887645)
Supplement: Supplemental Material [file KBIE_A_1887645_SM9239.zip]

Archive with 5 entries (5 files):
- Figure S1.png
- Table S1.docx
- Table S2.docx
- Table S3.docx
- Table S4.docx
